# Supplementary material for: The Impact of b/tsDMARD Dose Reduction on Chronic Hepatitis B in Rheumatoid Arthritis Patients: A Two-Center Long-Term Safety Analysis
Source: J Clin Med. 2022 Dec 22;12(1):86. doi: 10.3390/jcm12010086 (PMC9821696; doi:10.3390/jcm12010086)
Supplement: Supplementary file 1 [file jcm-12-00086-s001.zip]

Archive with 1 entries (1 files):
- jcm-2066005-supplementary.pdf
